# Supplementary material for: Diagnostic Value of Multiple Serum Biomarkers for Vancomycin-Induced Kidney Injury
Source: J Clin Med. 2021 Oct 27;10(21):5005. doi: 10.3390/jcm10215005 (PMC8584616; doi:10.3390/jcm10215005)
Supplement: Supplementary file 1 [file jcm-10-05005-s001.zip]

Archive with 1 entries (1 files):
- jcm-1393394-supplementary.pdf
